# Supplementary material for: A role for the Saccharomyces cerevisiae Rtt109 histone acetyltransferase in R-loop homeostasis and associated genome instability
Source: Genetics. 2022 Jul 22;222(1):iyac108. doi: 10.1093/genetics/iyac108 (PMC9434296; doi:10.1093/genetics/iyac108)
Supplement: iyac108_File_S1 [file iyac108_file_s1.xlsx]

## Sheet: 1A
Strain	EXP1	EXP2	EXP3	EXP4	EXP5
BY4741	10.3448	1.10294	21.5962	19.0045	19.7605
Y02827 (hat1∆)	6.59722	8.57143	14.7679	11.8012	25.6198
Y00297 (hat2∆)	6.59722	6.04839	23.9234	19.9357	35.4545
Y04282 (ada2∆)	18.3575	15.2249	20.1117	9.74026	30.6878
Y07285 (gcn5∆)	26.1044	14.6341	19.171	16.2791	16.3043
Y03218 (spt7∆)	6.30915		27.5862	8.40708	74.6667
Y02666 (spt8∆)	10.2837		18.4971	7.93651	51.7442
Y01490 (rtt109∆)	7.53425		31.5152	42.1569	70.625
Y04196 (eaf1∆)	4.54545	8.79397	17.4089	6.49351	13.6752
Y01799 (ahc1∆)	3.83562	8.30189	14.2091	11.5493	28.7293
Y03078 (sas3∆)	12.8571	5.11182	21.4286	10.1064
Y01114 (rpd3∆)	7.01754	26.3158	10.6007	9.91501	12.4481
Y01695 (sin3∆)	8.72093		14.5349		39.2523
Y00849 (sap30∆)	6.28571	7.32759	21.223	14.8936	23.1441
Y06209 (rco1∆)		1.85185	23.5294	11.1554	27.4194
Y05347 hda1∆)		12.8866	28.0822	15.1515	44.8276
Y05487 (hos1∆)		21.1268	18.4502	10.2389	24.8826
Y07046 (set3∆)	25.7009		10.8434	11.4943	41.1765
Y01801 (hst3∆)	15.3439	13.7143	16.8539	13.0081
Y03550 (hst4∆)	11.8182	5.71429	18.8679	5.45455
Hst3/4 (hst3∆hst4∆)	12.9032	24.0602	12.5828	17.8862
Y03315 (swd3∆)	7.95455	12.5683	20.7977	13.1222	23.0159
Y01257 (set2∆)	5.39773	13.9474	9.28144	22.4066	23.7838
Y04276 (dot1∆)	5.44218		16.8	10.6952	22.1622
Y04031 (gis1∆)	13.2867	6.81818	15.1376	14.6982	31.8681
Y06165 (rph1∆)	15.9468	14.5374	27.1084	16.4384	53.3333
Y00186 (jhd1∆)			26.484	12.1951	36.1386
Y06922 (jhd2∆)			13.9241	16.0819	29.7619
RNH-R (rnh1∆rnh201∆)		57.5758	80.9278	91.2371	81.1966

## Sheet: 1B
Gene	PDC1				GCN4				SPF1				PDR5
Strain	WT		rtt109∆		WT		rtt109∆		WT		rtt109∆		WT		rtt109∆
RNH	-	+	-	+	-	+	-	+	-	+	-	+	-	+	-	+
Exp1	1	0.1	2.1	0.2	1	0.1	1.9	0.2	1	0.104955	2.1012	0.0205978	1	0.104616	1.88191	0.268281
Exp2	1	0.1	1.7	0	1	0.2	2.2	0	1	0.0854367	1.58144	0.162592	1	0.130821	1.9604	0.0135984
Exp3	1	0.2	1.3	0.2	1	0.2	1.2	0.2	1	0.141781	1.60487	0.134911	1	0.220244	1.68957	0.20574
Exp4	1	0.082853	1.72378	0.214296	1	0.031769	1.45075	0.072662	1	0.097351	1.5851	0.237035	1	0.121934	1.40815	0.357743
Exp5	1	0.358501	0.784928	0.05805	1	0.171903	0.712864	0.024795	1	0.108039	1.12061	0.081176	1	0.146158	1.18446	0.207847
Exp6	1	0.130775	1.6336	0.116376	1	0.077253	1.62492	0.075732	1	0.021223	2.13585	0.630251	1	0.0163843	2.41392	0.810575

## Sheet: 1C
Strain	WT	rtt109∆	RTT109	rtt109 D89A
Exp1	20.77	32.65	20.87	66.39
Exp2	6.31	67.01	55.56	53.04
Exp3	47.11	64.21	58.16	45.32
Exp4	41.46	44.62	41.88	67.35
Exp5	45.14	69.41	37.8	58.99
Exp6	28.86		19.73
Exp7			36.45

## Sheet: 1D
Gene	PDC1								GCN4								SPF1								PDR5
	WT	rtt109∆			WT	rtt109∆			WT	rtt109∆			WT	rtt109∆			WT	rtt109∆			WT	rtt109∆			WT	rtt109∆			WT	rtt109∆
RNH	-				+				-				+				-				+				-				+
	Empty vector	Empty vector	RTT109	rtt109 D89A	Empty vector	Empty vector	RTT109	rtt109 D89A	Empty vector	Empty vector	RTT109	rtt109 D89A	Empty vector	Empty vector	RTT109	rtt109 D89A	Empty vector	Empty vector	RTT109	rtt109 D89A	Empty vector	Empty vector	RTT109	rtt109 D89A	Empty vector	Empty vector	RTT109	rtt109 D89A	Empty vector	Empty vector	RTT109	rtt109 D89A
Exp1	1	1.72378	0.817	1.05295	0.082853	0.214296	0.056881	0.205376	1	1.45075	0.646594	0.910351	0.031769	0.072662	0.027585	0.088501	1	1.5851	0.722501	0.975013	0.097351	0.237035	0.051794	0.158966	1	1.40815	0.797833	1.20803	0.121934	0.357743	0.0851297	0.282421
Exp2	1	0.784928	0.854097	1.32572	0.358501	0.05805	0.065881	0.060599	1	0.712864	0.816452	1.187	0.171903	0.024795	0.03492	0.028425	1	1.12061	0.669448	1.0775	0.108039	0.081176	0.011938	0.01725	1	1.18446	0.779114	1.11519	0.146158	0.207847	0.0137657	0.0174475
Exp3	1	1.6336	1.02222	1.20905	0.130775	0.116376	0.017151	0.021036	1	1.62492	1.1118	1.39187	0.077253	0.075732	0.010725	0.012688	1	2.13585	1.0742	0.433166	0.021223	0.630251	0.090897	0.624566	1	2.41392	1.23743	0.538024	0.0163843	0.810575	0.133049	0.63488

## Sheet: 2A
	WT	rtt109∆	vps75∆	H3-WT	H3WT rtt109∆	H3K9A	H3K14A	H3K23A	H3K27A	H3K56A
Exp1	14.1509	59.2593	77.8947	19	54.13	8.4	50.7353	71.3376	17.6471	39.5
Exp2	23.0769	45.3125	63.4783	40	56.54	44.6328	69.5853	67.4797	14.9254	31.9328
Exp3	5.69106		61.9048	16.9		16.0256	65.9	32.9	22.3	23.3577
Exp4	22.2222			23.9264		23.8	38.6	52.3	16.3	20.4
Exp5				16.4			36.7	37.2	18.7
Exp6				10

## Sheet: 2B
	H3-WT	H3WT rtt109∆	H3K14A	H3K23A	H3K14A rtt109∆	H3K23A rtt109∆	H3K14Q	H3K23Q	H3K14Q rtt109∆	H3K23Q rtt109∆
Exp1	19	54.13	50.7353	71.3376	66.22	56.96	40.7	26.6	37.2	45.9
Exp2	40	56.54	69.5853	67.4797	57.83	60	36.5	51.9	18.5	21.9
Exp3	16.9		65.9	32.9	65.22	68.42	43.3	24.3	53.7	38.9
Exp4	23.9264		38.6	52.3	53.41
Exp5	16.4		36.7	37.2
Exp6	10

## Sheet: 2C
	H3WT	H3K9A	H3K14A	H3K23A	H3WT hpr1∆	H3K9A hpr1∆	H3K14A hpr1∆	H3K23A hpr1∆
Exp1	15.2	15.6398	9.38967	17.4888	20.6731	15.942	13.6986	23.3766
Exp2	9.1	11.9266	10.7143	22.2727	22.2772	15.9624	23	20.3046
Exp3	8.9	13.242	10.5485	27.9476	15.9204	10.7981	18.7739	21.9608
Exp4		9.00901	13.1004			19.0244
Exp5	4.4	16.5			16.2	5.8
Exp6	6.7	11.8			17.8	3.3
Exp7	4.5	11.8			14.6	8.3
Exp8	6.5	15.8			17.6	6.4
Exp9	6	9.3			15.5	4.2
Exp10	5.5	7			14.4	6.9

## Sheet: 3B
	Upper panel					Middle panel					Lower panel
	WT (BY4741)	rtt109∆	hpr1∆	H3WT		H3WT	H3∆1-28	H3K9-23A	H3K9-23R		WT (W303)	rnh1∆ rnh2∆
% of maintained nucleosomes	100	89.4	98.4	81.9		100	93.5	97.8	99.6		100	97.6

## Sheet: 4B
	WT		rtt109∆
RNH	-	+	-	+
Exp1	3.62694	8.02139	29.9492	11.6162
Exp2	5.55556	9.62567	22.2222	23.4043
Exp3	8.42697	12.0219	22.9592	13.4146
Exp4			27.01	15.1

## Sheet: 4C
	WT		rtt109∆
RNH	-	+	-	+
Exp1	1.83291	2.14793	3.47378	3.069
Exp2	1.71417	1.04441	3.88657	2.93514
Exp3	1.6931	1.71852	3.16925	3.55652

[truncated: 4 more sheets: 4E, 5B, S1A, S1B]
